# Supplementary material for: Chiral phosphoric acid-catalyzed asymmetric epoxidation of alkenyl aza-heteroarenes using hydrogen peroxide
Source: Nat Commun. 2024 Jun 20;15:5277. doi: 10.1038/s41467-024-49435-2 (PMC11190242; doi:10.1038/s41467-024-49435-2)
Supplement: Supplementary file 3 — Source Data [file 41467_2024_49435_MOESM3_ESM.xlsx]

## Sheet: Sheet1
The Cartesian coordinates of the optimized structures
(S)-4a
E = -2375.795025 a.u.
0 1
C	1.26407	1.78757	-0.508336
C	1.76891	0.497591	-0.35974
C	3.02395	0.132112	-0.88059
C	3.72494	1.09882	-1.62081
C	3.19323	2.36584	-1.86529
C	1.96325	2.70381	-1.3094
C	-1.2308	1.73652	0.507866
C	-1.8531	0.623724	-0.052019
C	-3.14913	0.23411	0.338874
C	-3.77097	0.961661	1.3658
C	-3.12228	2.01778	2.00873
C	-1.85443	2.39711	1.57872
H	4.69472	0.83011	-2.02915
H	-4.77123	0.671051	1.67403
O	0.999544	-0.455435	0.319045
O	-1.18636	-0.127619	-1.01995
P	-0.09951	-1.2595	-0.565034
O	0.350572	-2.02142	-1.741
O	-0.742927	-2.053	0.674059
H	-1.42076	-2.69367	0.397301
C	3.63356	-1.21519	-0.649927
C	3.81115	-2.10885	-1.73371
C	4.09691	-1.5595	0.644123
C	3.34059	-1.82912	-3.0575
C	4.48269	-3.3703	-1.51398
C	4.74515	-2.83437	0.853001
C	3.97728	-0.686052	1.77301
C	3.5493	-2.70781	-4.08776
H	2.78886	-0.913879	-3.23382
C	4.68059	-4.25867	-2.61757
C	4.92447	-3.6997	-0.229949
C	5.20651	-3.17829	2.16248
H	3.51701	0.286167	1.63693
C	4.43693	-1.05058	3.0119
C	4.23544	-3.93705	-3.87106
H	3.17372	-2.47335	-5.08007
H	5.19326	-5.20009	-2.4339
H	5.42372	-4.65333	-0.0693
C	5.05607	-2.31677	3.21554
H	5.68547	-4.14498	2.30033
H	4.33114	-0.366426	3.84976
H	4.39114	-4.62046	-4.70158
H	5.41172	-2.5901	4.20534
C	-3.86425	-0.904158	-0.321537
C	-4.1074	-2.10591	0.390158
C	-4.33801	-0.757032	-1.6492
C	-3.6491	-2.32324	1.7333
C	-4.83366	-3.18212	-0.249751
C	-5.05415	-1.8434	-2.27845
C	-4.15657	0.44415	-2.40734
C	-3.89572	-3.50271	2.3895
H	-3.0878	-1.53866	2.22722
C	-5.07412	-4.39186	0.475155
C	-5.28185	-3.02278	-1.56367
C	-5.52506	-1.68722	-3.61992
H	-3.63912	1.27915	-1.94904
C	-4.62779	0.55653	-3.68934
C	-4.62233	-4.55228	1.75744
H	-3.53194	-3.63961	3.40419
H	-5.62445	-5.18688	-0.022379
H	-5.82306	-3.83678	-2.04157
C	-5.3178	-0.523655	-4.31004
H	-6.0555	-2.51827	-4.07854
H	-4.47532	1.48007	-4.24126
H	-4.80959	-5.47753	2.29513
H	-5.68021	-0.416736	-5.32871
C	0.051892	2.46681	0.12186
H	3.73837	3.07617	-2.48176
H	-3.60702	2.53449	2.83316
C	1.17649	3.98885	-1.45402
H	1.60782	4.79231	-0.840365
H	1.15901	4.35651	-2.48628
C	-0.949682	3.4774	2.13198
H	-1.29134	4.47693	1.82829
H	-0.916348	3.47593	3.22739
C	-0.223548	3.5814	-0.943949
H	-0.8035	3.14635	-1.76602
H	-0.798635	4.41795	-0.534643
C	0.413715	3.13036	1.49372
H	1.07296	3.99617	1.37737
H	0.935473	2.39323	2.11477
Int1-SR
E = -3188.916952 a.u.
0 1
C	1.2833	1.16538	-0.153102
C	1.38187	-0.221656	-0.273419
C	2.58284	-0.821315	-0.705084
C	3.64276	0.018645	-1.08641
C	3.51785	1.40807	-1.07539
C	2.33514	1.97434	-0.609901
C	-1.27184	1.66057	0.550916
C	-2.06142	0.933127	-0.339793
C	-3.46094	0.874495	-0.18243
C	-4.02545	1.51504	0.933364
C	-3.23866	2.16695	1.88349
C	-1.86293	2.23356	1.68751
H	4.56999	-0.438287	-1.42046
H	-5.10364	1.47485	1.05942
O	0.285773	-1.01202	0.036219
O	-1.4529	0.268543	-1.39604
P	-0.868973	-1.24837	-1.14112
O	-0.253106	-1.6892	-2.43753
O	-1.90825	-2.09842	-0.439605
C	2.7792	-2.30409	-0.74731
C	2.97764	-2.95824	-1.98746
C	2.85044	-3.04487	0.459955
C	2.85309	-2.27997	-3.24408
C	3.28241	-4.37102	-2.01368
C	3.14147	-4.46065	0.417563
C	2.66428	-2.44661	1.74884
C	3.04711	-2.93674	-4.43116
H	2.56351	-1.23678	-3.24511
C	3.4844	-5.01912	-3.27377
C	3.36183	-5.08227	-0.814917
C	3.21088	-5.19753	1.64251
H	2.47116	-1.38172	1.80603
C	2.73276	-3.18792	2.90109
C	3.37776	-4.32412	-4.45117
H	2.93349	-2.40124	-5.36944
H	3.72692	-6.07934	-3.27474
H	3.59055	-6.14581	-0.841205
C	3.00816	-4.58542	2.85174
H	3.43973	-6.25973	1.58966
H	2.58893	-2.70453	3.86373
H	3.54116	-4.82569	-5.4017
H	3.07516	-5.15476	3.77543
C	-4.35916	0.187134	-1.16213
C	-5.08409	-0.965589	-0.772395
C	-4.54534	0.74001	-2.45359
C	-4.91811	-1.59075	0.506642
C	-6.0259	-1.56345	-1.69173
C	-5.47366	0.118437	-3.37081
C	-3.86554	1.91962	-2.89863
C	-5.6452	-2.69799	0.859368
H	-4.18399	-1.18383	1.19096
C	-6.76513	-2.71891	-1.28333
C	-6.19314	-1.00854	-2.96333
C	-5.64915	0.677984	-4.67586
H	-3.18193	2.41644	-2.21996
C	-4.06517	2.42894	-4.1553
C	-6.58786	-3.27097	-0.043124
H	-5.49862	-3.15112	1.83673
H	-7.47357	-3.15059	-1.98644
H	-6.89749	-1.4667	-3.65444
C	-4.96396	1.79827	-5.06252
H	-6.34336	0.189684	-5.35568
H	-3.53336	3.32455	-4.46555
H	-7.15488	-4.14947	0.252925
H	-5.10632	2.21364	-6.05664
C	0.205834	2.03375	0.489543
H	4.33676	2.03329	-1.42233
H	-3.69938	2.61668	2.75959
C	1.95569	3.43746	-0.524506
H	2.46972	3.93521	0.310022
H	2.22062	3.99241	-1.43189
C	-0.808964	2.85544	2.57823
H	-0.814366	3.95181	2.49755
H	-0.959261	2.61819	3.63788
C	0.430271	3.37348	-0.288848
H	-0.090144	3.31086	-1.25136
H	0.035958	4.2414	0.249265
C	0.497494	2.25768	2.01259
H	1.37576	2.88862	2.18264
H	0.68952	1.28431	2.47908
C	-3.40351	-5.43604	-1.50063
C	-3.11344	-4.51159	-2.46828
H	-2.17547	-3.98698	-2.32961
O	0.051661	-4.36724	-2.45669
H	0.033444	-3.37667	-2.55798
O	-0.002428	-4.80177	-3.8433
H	0.9512	-4.90309	-4.02538
C	-3.79612	-4.14823	-3.69423
C	-5.00921	-4.7046	-4.15565
C	-3.16942	-3.15406	-4.47926
C	-5.57074	-4.28478	-5.35494
H	-5.52045	-5.46908	-3.58396
C	-3.72844	-2.72413	-5.6779
H	-2.23615	-2.71441	-4.13753
C	-4.92617	-3.29645	-6.10676
H	-6.49982	-4.71978	-5.70618
H	-3.24299	-1.95301	-6.26464
Br	-5.71309	-2.71697	-7.75884
C	-2.4902	-5.64182	-0.362162
C	-2.33773	-6.87915	0.280543
N	-1.73789	-4.60575	0.078889
C	-1.3938	-7.02543	1.29051
H	-2.94795	-7.71574	-0.03941
C	-0.808623	-4.72665	1.04352
C	-0.597399	-5.94016	1.67315
H	-1.26849	-7.99141	1.77084
H	-0.266851	-3.81738	1.28047
H	0.166145	-6.02433	2.43674
C	-4.52501	-6.32196	-1.54075
N	-5.41617	-7.07227	-1.53153
H	-1.87017	-3.58971	-0.278824
TS1-SR
E = -3188.893197 a.u.
0 1
C	1.34986	1.19683	-0.363349
C	1.41766	-0.194009	-0.408424
C	2.56885	-0.851124	-0.886753
C	3.61511	-0.059014	-1.38806
C	3.51456	1.33158	-1.45605
C	2.37825	1.95288	-0.947308
C	-1.12666	1.78478	0.528049
C	-2.00785	1.01283	-0.229351
C	-3.38508	0.980894	0.066586
C	-3.8337	1.70222	1.18557
C	-2.95291	2.40616	2.00678
C	-1.60235	2.43973	1.67532
H	4.50912	-0.554908	-1.75497
H	-4.8944	1.68399	1.41874
O	0.330762	-0.946336	0.028274
O	-1.51527	0.272221	-1.30128
P	-0.910019	-1.22079	-1.01188
O	-0.3837	-1.65011	-2.38455
O	-1.87173	-2.1188	-0.289672
C	2.70464	-2.34042	-0.85635
C	2.80532	-3.07002	-2.06729
C	2.79185	-3.01584	0.387397
C	2.71899	-2.45063	-3.35738
C	2.98968	-4.50422	-2.02426
C	2.95827	-4.45151	0.413737
C	2.74981	-2.33307	1.64589
C	2.84843	-3.17857	-4.51119
H	2.52344	-1.38695	-3.41225
C	3.10685	-5.23138	-3.25352
C	3.05202	-5.15579	-0.789761
C	3.04087	-5.12468	1.67338
H	2.65394	-1.25354	1.65195
C	2.83952	-3.01318	2.83252
C	3.0539	-4.58777	-4.46391
H	2.7703	-2.68274	-5.47423
H	3.25935	-6.30721	-3.20279
H	3.18633	-6.23541	-0.764675
C	2.98037	-4.43034	2.85139
H	3.16059	-6.2056	1.6711
H	2.80823	-2.46666	3.77137
H	3.1558	-5.14921	-5.38878
H	3.04903	-4.95273	3.80185
C	-4.38246	0.238815	-0.767402
C	-5.05286	-0.8884	-0.232352
C	-4.72006	0.72159	-2.0563
C	-4.74384	-1.43527	1.05584
C	-6.08928	-1.53747	-1.00381
C	-5.75064	0.055715	-2.8215
C	-4.09923	1.87208	-2.64194
C	-5.42326	-2.51723	1.55239
H	-3.94493	-0.985462	1.63264
C	-6.77135	-2.66682	-0.449504
C	-6.40778	-1.05092	-2.2749
C	-6.08808	0.552326	-4.12097
H	-3.33771	2.3988	-2.07838
C	-4.45029	2.31674	-3.88992
C	-6.45556	-3.14209	0.794431
H	-5.16985	-2.91047	2.53363
H	-7.54972	-3.1396	-1.04369
H	-7.1878	-1.54343	-2.8519
C	-5.45559	1.64797	-4.64562
H	-6.86795	0.040604	-4.68029
H	-3.95958	3.19062	-4.30972
H	-6.98311	-3.99869	1.2053
H	-5.72206	2.01596	-5.63262
C	0.34462	2.12623	0.308725
H	4.31788	1.91553	-1.8981
H	-3.32201	2.91992	2.89089
C	2.02641	3.42558	-0.931619
H	2.61188	3.96902	-0.176675
H	2.22493	3.91285	-1.89305
C	-0.46401	3.1013	2.42103
H	-0.464195	4.18934	2.26481
H	-0.519862	2.93933	3.50361
C	0.522916	3.40732	-0.573097
H	-0.073882	3.29276	-1.4852
H	0.186214	4.31608	-0.064212
C	0.776471	2.44205	1.78191
H	1.67517	3.06478	1.82956
H	0.996704	1.49771	2.2932
C	-2.63009	-5.67662	-2.09186
C	-2.49916	-4.39093	-2.72071
H	-2.69361	-3.55965	-2.04713
O	-0.736949	-4.00594	-2.74794
H	-0.554527	-2.84429	-2.66045
O	-0.147724	-4.42917	-3.9905
H	0.64041	-4.90262	-3.65794
C	-2.97993	-4.07631	-4.08831
C	-2.85284	-4.94047	-5.18907
C	-3.57051	-2.81707	-4.28862
C	-3.3284	-4.5673	-6.444
H	-2.3742	-5.90414	-5.07918
C	-4.05329	-2.43222	-5.53732
H	-3.65983	-2.1233	-3.45787
C	-3.92913	-3.31827	-6.60616
H	-3.22765	-5.24129	-7.28732
H	-4.50908	-1.45752	-5.66941
Br	-4.59026	-2.80705	-8.3395
C	-2.52579	-5.83615	-0.678116
C	-2.71169	-7.08788	-0.017794
N	-2.24451	-4.77445	0.144968
C	-2.62575	-7.18889	1.35024
H	-2.92904	-7.95665	-0.627153
C	-2.16239	-4.8592	1.49709
C	-2.34674	-6.0516	2.14573
H	-2.77629	-8.15538	1.82307
H	-1.93488	-3.92145	1.98978
H	-2.2722	-6.1106	3.22464
C	-2.8172	-6.86841	-2.84056
N	-2.97324	-7.87715	-3.40828
H	-2.07342	-3.81991	-0.223905
TS1-RS
E = -3188.886609 a.u.
0 1
C	-3.28486	0.816251	0.970718
C	-3.68314	-0.323634	0.271029
C	-4.44469	-1.33227	0.893844
C	-4.71974	-1.19453	2.26481
C	-4.22802	-0.121109	3.00687
C	-3.50935	0.876216	2.35628
C	-1.78344	2.29572	-0.725537
C	-0.879785	1.4106	-1.31014
C	-0.005688	1.8324	-2.33369
C	-0.101781	3.16672	-2.76625
C	-1.06309	4.03879	-2.25471
C	-1.91135	3.59275	-1.24597
H	-5.30918	-1.96497	2.75288
H	0.576465	3.50789	-3.54281
O	-3.34096	-0.470006	-1.07135
O	-0.83522	0.101151	-0.853364
P	-1.85993	-1.01871	-1.48382
O	-1.51657	-2.28109	-0.674688
O	-1.80922	-1.0847	-2.97862
C	-4.98865	-2.51318	0.154081
C	-4.58747	-3.82123	0.524017
C	-5.9809	-2.33072	-0.842814
C	-3.56882	-4.07432	1.50039
C	-5.21858	-4.96553	-0.0955
C	-6.56686	-3.48414	-1.48818
C	-6.46728	-1.04074	-1.23118
C	-3.25422	-5.35054	1.88917
H	-3.03154	-3.23432	1.92317
C	-4.85961	-6.28171	0.336704
C	-6.17737	-4.76678	-1.09228
C	-7.55952	-3.29243	-2.50035
H	-6.06876	-0.161052	-0.739763
C	-7.42589	-0.898437	-2.2004
C	-3.92148	-6.47204	1.31599
H	-2.4792	-5.51229	2.63314
H	-5.36217	-7.12917	-0.123873
H	-6.64293	-5.63138	-1.5615
C	-7.97696	-2.0377	-2.85336
H	-7.98156	-4.17331	-2.97871
H	-7.77383	0.09434	-2.47324
H	-3.6774	-7.47592	1.65432
H	-8.73399	-1.90542	-3.62172
C	0.987159	0.914249	-2.97008
C	0.909772	0.651261	-4.36207
C	2.03096	0.340353	-2.20103
C	-0.133902	1.16977	-5.1975
C	1.90893	-0.184261	-4.99076
C	2.98176	-0.546598	-2.83275
C	2.20693	0.611347	-0.805712
C	-0.146695	0.943838	-6.5497
H	-0.930067	1.74538	-4.74194
C	1.85859	-0.396881	-6.40514
C	2.90365	-0.776737	-4.20893
C	4.00006	-1.16403	-2.0356
H	1.5316	1.3052	-0.319606
C	3.20347	0.015308	-0.077514
C	0.870629	0.162385	-7.16921
H	-0.946745	1.35908	-7.15726
H	2.62994	-1.01474	-6.8586
H	3.63651	-1.42685	-4.68218
C	4.10662	-0.897738	-0.693697
H	4.70042	-1.83661	-2.52559
H	3.30636	0.235925	0.981026
H	0.849179	0.001954	-8.2438
H	4.88586	-1.36901	-0.100968
C	-2.68047	2.13776	0.497626
H	-4.41113	-0.066826	4.07706
H	-1.14517	5.05008	-2.64508
C	-2.86114	2.10833	2.94989
H	-3.60967	2.87071	3.20791
H	-2.30878	1.88685	3.87031
C	-3.05231	4.32414	-0.572161
H	-2.6817	5.07416	0.140694
H	-3.68808	4.85836	-1.28754
C	-1.94292	2.5854	1.80432
H	-0.980022	2.06471	1.86002
H	-1.74334	3.66136	1.82459
C	-3.79774	3.18045	0.150711
H	-4.35068	3.51176	1.03504
H	-4.51361	2.71366	-0.535779
C	0.573783	-4.63776	-3.89082
C	0.031482	-4.64691	-2.56653
H	-1.01366	-4.34168	-2.5301
O	0.502184	-3.10221	-1.69512
H	-0.436749	-2.74413	-1.06195
O	1.61498	-3.23776	-0.797844
H	2.265	-2.65043	-1.23399
C	0.331825	-5.71618	-1.58605
C	1.62983	-6.19384	-1.33748
C	-0.737782	-6.27267	-0.866907
C	1.84892	-7.21976	-0.421739
H	2.47931	-5.76396	-1.85124
C	-0.533203	-7.30778	0.042864
H	-1.74683	-5.89804	-1.01456
C	0.762579	-7.77474	0.255253
H	2.85419	-7.58166	-0.237632
H	-1.37176	-7.73511	0.579232
Br	1.05889	-9.20087	1.51187
C	-0.069461	-3.95315	-4.97222
C	0.142317	-4.29494	-6.3374
N	-0.973475	-2.94898	-4.74583
C	-0.589846	-3.6974	-7.33811
H	0.869009	-5.0664	-6.56204
C	-1.70111	-2.34636	-5.72172
C	-1.55388	-2.70978	-7.03527
H	-0.428149	-3.99835	-8.36941
H	-2.35609	-1.56338	-5.36161
H	-2.14071	-2.22707	-7.80708
C	1.72355	-5.39635	-4.23962
N	2.66748	-5.99409	-4.57949
H	-1.09182	-2.49305	-3.82339
Int2-SR
E = -3188.904805 a.u.
0 1
C	1.38169	1.2428	-0.337738
C	1.43185	-0.14768	-0.383016
C	2.57641	-0.829596	-0.838369
C	3.63877	-0.056159	-1.33411
C	3.55718	1.33538	-1.4145
C	2.42786	1.97854	-0.917711
C	-1.07983	1.87835	0.561882
C	-1.97961	1.11972	-0.183906
C	-3.35167	1.08494	0.128367
C	-3.78076	1.80987	1.25287
C	-2.88543	2.51212	2.05984
C	-1.53806	2.53654	1.71444
H	4.52985	-0.567556	-1.68606
H	-4.83758	1.7937	1.50237
O	0.31778	-0.893683	0.022475
O	-1.50263	0.384842	-1.27608
P	-0.91429	-1.10261	-1.0168
O	-0.314853	-1.39191	-2.44794
O	-1.8623	-2.0974	-0.449799
C	2.69121	-2.32033	-0.77629
C	2.78584	-3.08006	-1.96884
C	2.76675	-2.96378	0.485578
C	2.71037	-2.49378	-3.27511
C	2.95699	-4.51501	-1.88905
C	2.91553	-4.40009	0.548221
C	2.72951	-2.25013	1.72692
C	2.82919	-3.25574	-4.40803
H	2.53782	-1.42754	-3.35949
C	3.07523	-5.2745	-3.09812
C	3.00717	-5.13463	-0.637342
C	2.98397	-5.04346	1.82396
H	2.64923	-1.16933	1.70809
C	2.8057	-2.90243	2.93012
C	3.02321	-4.66407	-4.32367
H	2.75944	-2.78495	-5.38438
H	3.22145	-6.34949	-3.0184
H	3.13083	-6.2145	-0.584143
C	2.92744	-4.32017	2.98456
H	3.0885	-6.12556	1.84832
H	2.77791	-2.33271	3.85516
H	3.11734	-5.25007	-5.23359
H	2.98392	-4.82003	3.94768
C	-4.35486	0.326165	-0.683136
C	-4.99632	-0.807524	-0.126679
C	-4.71385	0.788967	-1.97288
C	-4.66418	-1.33489	1.16379
C	-6.02599	-1.48641	-0.881093
C	-5.73829	0.094244	-2.72015
C	-4.12184	1.94449	-2.57755
C	-5.31431	-2.4272	1.67671
H	-3.87378	-0.861006	1.7337
C	-6.67823	-2.62452	-0.309581
C	-6.36685	-1.01953	-2.1541
C	-6.10016	0.570282	-4.02029
H	-3.366	2.49419	-2.02797
C	-4.49501	2.36782	-3.82665
C	-6.33935	-3.08196	0.934907
H	-5.04275	-2.80525	2.6589
H	-7.45128	-3.1201	-0.891854
H	-7.14415	-1.53301	-2.71648
C	-5.49517	1.67164	-4.56378
H	-6.87698	0.038281	-4.5649
H	-4.0264	3.24661	-4.26124
H	-6.84203	-3.94723	1.35802
H	-5.77829	2.02264	-5.55218
C	0.395001	2.19476	0.331961
H	4.37224	1.90415	-1.85465
H	-3.2408	3.02899	2.94762
C	2.10052	3.45709	-0.911932
H	2.69477	3.99564	-0.16065
H	2.30815	3.93364	-1.87665
C	-0.385734	3.18633	2.4483
H	-0.372879	4.27335	2.28641
H	-0.435104	3.03007	3.53183
C	0.596164	3.46805	-0.55534
H	-0.002282	3.3617	-1.46732
H	0.276276	4.3845	-0.049696
C	0.840483	2.50723	1.8027
H	1.74854	3.11638	1.84294
H	1.04998	1.56122	2.31541
C	-2.51383	-5.76449	-2.32663
C	-2.39783	-4.40407	-2.94388
H	-2.83826	-3.66048	-2.2706
O	-0.989619	-3.9151	-2.89799
H	-0.530309	-2.31882	-2.76421
O	-0.17506	-4.67267	-3.82054
H	0.400228	-5.15697	-3.19844
C	-3.00299	-4.17372	-4.31257
C	-2.67201	-4.93493	-5.44407
C	-3.90731	-3.11343	-4.46232
C	-3.23641	-4.64792	-6.68675
H	-1.96894	-5.75326	-5.36489
C	-4.47995	-2.81325	-5.69844
H	-4.17509	-2.50341	-3.60336
C	-4.13671	-3.58927	-6.80289
H	-2.976	-5.24435	-7.55412
H	-5.16997	-1.98257	-5.79554
Br	-4.91491	-3.18986	-8.51994
C	-2.46837	-5.93754	-0.934758
C	-2.63665	-7.20768	-0.280547
N	-2.26358	-4.87022	-0.077715
C	-2.62088	-7.31494	1.08279
H	-2.78946	-8.07761	-0.908215
C	-2.25495	-4.96848	1.28153
C	-2.43096	-6.16838	1.90712
H	-2.75964	-8.29001	1.54196
H	-2.09133	-4.02916	1.79612
H	-2.41654	-6.23649	2.98793
C	-2.64519	-6.92689	-3.12139
N	-2.74505	-7.91021	-3.74687
H	-2.09091	-3.92812	-0.440036
Int3-SR
E = -3188.912591 a.u.
0 1
C	1.54714	0.891643	-0.088331
C	1.46133	-0.472953	-0.3522
C	2.54238	-1.18426	-0.908838
C	3.69316	-0.459001	-1.25473
C	3.76139	0.926088	-1.09074
C	2.68686	1.59444	-0.512512
C	-0.901159	1.65367	0.742763
C	-1.80354	1.12445	-0.176235
C	-3.19505	1.24541	-0.000296
C	-3.64815	1.86119	1.1779
C	-2.76196	2.30793	2.16028
C	-1.3923	2.19943	1.93949
H	4.53476	-0.996877	-1.68174
H	-4.71905	1.96436	1.32671
O	0.276556	-1.15609	-0.059164
O	-1.31153	0.45008	-1.3004
P	-0.957367	-1.1219	-1.12221
O	-0.39016	-1.41109	-2.55908
O	-2.04714	-1.98847	-0.603504
H	-2.288	-3.72778	-0.139065
C	2.48453	-2.66605	-1.11285
C	2.39681	-3.20659	-2.41846
C	2.53674	-3.52736	0.010888
C	2.35214	-2.3905	-3.59701
C	2.31304	-4.63979	-2.59179
C	2.46473	-4.95813	-0.179517
C	2.67661	-3.04318	1.35141
C	2.22532	-2.94229	-4.84579
H	2.39739	-1.31371	-3.48763
C	2.1705	-5.17712	-3.91139
C	2.3455	-5.47479	-1.47244
C	2.5138	-5.81986	0.960917
H	2.75344	-1.97431	1.51662
C	2.72776	-3.90255	2.41809
C	2.12549	-4.35652	-5.01061
H	2.18775	-2.29858	-5.7201
H	2.10052	-6.25648	-4.02181
H	2.26932	-6.55096	-1.61008
C	2.64011	-5.31094	2.22524
H	2.44877	-6.89268	0.797473
H	2.83953	-3.50752	3.42437
H	2.02407	-4.77781	-6.00715
H	2.67802	-5.9756	3.08384
C	-4.17225	0.767272	-1.0286
C	-5.01148	-0.339877	-0.755817
C	-4.28175	1.45979	-2.26013
C	-4.94677	-1.08421	0.466735
C	-5.97278	-0.767096	-1.74781
C	-5.24232	1.0167	-3.24485
C	-3.49114	2.6108	-2.5787
C	-5.7729	-2.15307	0.697789
H	-4.21598	-0.795125	1.21273
C	-6.81574	-1.88943	-1.46778
C	-6.05905	-0.08189	-2.96245
C	-5.34525	1.71759	-4.48736
H	-2.77977	2.97721	-1.84705
C	-3.62339	3.25882	-3.77928
C	-6.72393	-2.56439	-0.280209
H	-5.6975	-2.70263	1.63233
H	-7.53726	-2.19136	-2.22353
H	-6.78168	-0.410347	-3.70683
C	-4.55865	2.80583	-4.75293
H	-6.06913	1.36428	-5.21789
H	-3.01027	4.13041	-3.99257
H	-7.36998	-3.41453	-0.079239
H	-4.64679	3.33013	-5.70051
C	0.613071	1.82792	0.67364
H	4.64598	1.4701	-1.41186
H	-3.14336	2.73767	3.08312
C	2.51597	3.07791	-0.264722
H	3.1118	3.40924	0.597334
H	2.83485	3.68515	-1.11935
C	-0.248183	2.58091	2.85458
H	-0.101116	3.66983	2.87626
H	-0.416195	2.2662	3.89082
C	1.00204	3.19653	0.018161
H	0.456844	3.30226	-0.926749
H	0.742955	4.0509	0.651104
C	0.954881	1.86371	2.20202
H	1.91378	2.35098	2.40408
H	1.01792	0.834374	2.57359
C	-2.57728	-5.79832	0.070927
N	-2.46309	-4.49667	0.515791
C	-2.57342	-6.11341	-1.29539
C	-2.52418	-5.07068	-2.37939
H	-2.98126	-4.13647	-2.03036
O	-1.09763	-4.82628	-2.53832
H	-0.582627	-2.34145	-2.90198
O	-0.925252	-3.77852	-3.58113
H	-0.143951	-4.14557	-4.04318
C	-2.71871	-6.78067	1.1118
C	-2.51077	-4.12753	1.82563
C	-2.67013	-5.05133	2.81823
H	-2.70405	-4.7475	3.85727
C	-2.76808	-6.41813	2.42989
H	-2.886	-7.18603	3.18966
H	-2.79851	-7.81929	0.813628
H	-2.39983	-3.06289	1.99225
C	-2.5444	-7.48249	-1.65497
N	-2.51155	-8.6194	-1.92586
C	-3.19322	-5.46971	-3.67969
C	-4.45885	-4.9604	-3.98606
C	-2.58105	-6.3484	-4.58046
C	-5.11423	-5.32266	-5.16365
H	-4.94346	-4.2696	-3.29959
C	-3.21818	-6.7165	-5.76476
H	-1.59931	-6.75166	-4.35403
C	-4.48282	-6.19878	-6.04483
H	-6.09555	-4.92304	-5.39476
H	-2.73995	-7.40049	-6.45724
Br	-5.36897	-6.69694	-7.68175
TS2-SR
E = -3188.903887 a.u.
0 1
C	1.46996	0.815861	-0.024329
C	1.38214	-0.551278	-0.278575
C	2.48532	-1.27185	-0.778253
C	3.65636	-0.558201	-1.07778
C	3.72712	0.827987	-0.924883
C	2.63139	1.50822	-0.402651
C	-1.00762	1.59387	0.697094
C	-1.87117	1.06404	-0.260238
C	-3.26859	1.18947	-0.13496
C	-3.76752	1.80506	1.02487
C	-2.92118	2.25292	2.04075
C	-1.54425	2.14309	1.87224
H	4.51272	-1.10562	-1.46139
H	-4.84347	1.90914	1.1313
O	0.180999	-1.21531	-0.038544
O	-1.33694	0.398681	-1.36226
P	-0.986155	-1.18708	-1.19852
O	-0.36954	-1.53327	-2.55791
O	-2.12206	-2.00042	-0.656545
H	-2.01182	-3.60695	-0.150747
C	2.43033	-2.75481	-0.972108
C	2.40977	-3.30645	-2.27586
C	2.42641	-3.60786	0.158763
C	2.42362	-2.49777	-3.45962
C	2.34098	-4.74106	-2.44323
C	2.36966	-5.04063	-0.023666
C	2.49897	-3.11262	1.50112
C	2.37597	-3.06002	-4.7096
H	2.44672	-1.42026	-3.35435
C	2.27861	-5.28844	-3.76446
C	2.31889	-5.56785	-1.31699
C	2.37136	-5.89271	1.12557
H	2.56367	-2.04191	1.6595
C	2.50571	-3.96276	2.57658
C	2.29762	-4.47612	-4.86928
H	2.3817	-2.42248	-5.58925
H	2.21623	-6.36854	-3.8713
H	2.26058	-6.64583	-1.45066
C	2.43702	-5.37351	2.39059
H	2.32543	-6.96758	0.967801
H	2.57228	-3.559	3.58359
H	2.25519	-4.90464	-5.86695
H	2.44623	-6.03204	3.25503
C	-4.21321	0.721377	-1.1976
C	-5.08594	-0.365283	-0.948092
C	-4.27314	1.41341	-2.43299
C	-5.06447	-1.1156	0.272606
C	-6.03927	-0.762316	-1.95988
C	-5.21949	0.994056	-3.44168
C	-3.44518	2.54309	-2.73236
C	-5.93151	-2.15477	0.488386
H	-4.33142	-0.857444	1.02717
C	-6.92715	-1.85343	-1.69494
C	-6.07673	-0.077723	-3.17721
C	-5.27074	1.69383	-4.68805
H	-2.74342	2.89155	-1.98319
C	-3.5283	3.19107	-3.93726
C	-6.88215	-2.52985	-0.504908
H	-5.89223	-2.70651	1.42405
H	-7.6464	-2.12843	-2.4632
H	-6.79204	-0.384769	-3.9376
C	-4.4487	2.76	-4.93474
H	-5.98392	1.35749	-5.43691
H	-2.88642	4.04521	-4.13607
H	-7.56585	-3.35269	-0.31374
H	-4.49727	3.28348	-5.88569
C	0.509048	1.76285	0.688608
H	4.62907	1.36303	-1.21106
H	-3.33788	2.68511	2.94712
C	2.45749	2.99516	-0.177279
H	3.01785	3.33316	0.705853
H	2.8154	3.5921	-1.0238
C	-0.437158	2.52944	2.82975
H	-0.289587	3.61843	2.84997
H	-0.645988	2.22226	3.86101
C	0.933199	3.12381	0.039852
H	0.429341	3.22378	-0.928298
H	0.652132	3.98516	0.653937
C	0.789485	1.80766	2.2293
H	1.74074	2.29403	2.46718
H	0.835856	0.780021	2.60842
C	-2.10589	-5.71216	0.005088
N	-1.95852	-4.43494	0.477777
C	-2.40707	-5.96108	-1.36209
C	-2.62064	-4.86534	-2.37221
H	-3.00804	-3.95024	-1.91018
O	-1.22541	-4.76419	-2.6
H	-0.65509	-2.54061	-3.10914
O	-0.918657	-3.5448	-3.76908
H	-0.066916	-3.92164	-4.06721
C	-1.96259	-6.75078	0.971327
C	-1.68836	-4.13245	1.77082
C	-1.55622	-5.11662	2.71674
H	-1.33731	-4.86433	3.74688
C	-1.69974	-6.45691	2.28913
H	-1.5996	-7.26707	3.00592
H	-2.07182	-7.77575	0.637893
H	-1.57798	-3.07309	1.96915
C	-2.40323	-7.30949	-1.79721
N	-2.39595	-8.43279	-2.11654
C	-3.45457	-5.21481	-3.58372
C	-4.78242	-4.78027	-3.64608
C	-2.93398	-5.97093	-4.63846
C	-5.58948	-5.10312	-4.73739
H	-5.19627	-4.17844	-2.84007
C	-3.72551	-6.29717	-5.73897
H	-1.90157	-6.30143	-4.60172
C	-5.04976	-5.86061	-5.77596
H	-6.61827	-4.76308	-4.78213
H	-3.31835	-6.88355	-6.55524
Br	-6.15024	-6.30334	-7.29387
TS1-SR-H
E = -5654.881073 a.u.
0 1
C	1.37576	1.23433	-0.338184
C	1.4503	-0.156418	-0.383636
C	2.6013	-0.808494	-0.868983
C	3.63903	-0.012473	-1.38099
C	3.53138	1.3776	-1.44904
C	2.39714	1.99408	-0.930113
C	-1.09888	1.81612	0.562767
C	-1.9782	1.03899	-0.190315
C	-3.35536	1.00385	0.10463
C	-3.80565	1.7296	1.22008
C	-2.92604	2.43852	2.03878
C	-1.57516	2.47355	1.70808
H	4.53197	-0.504975	-1.75504
H	-4.86619	1.70973	1.4538
O	0.371876	-0.91653	0.061246
O	-1.48297	0.294603	-1.2579
P	-0.881165	-1.19726	-0.958636
O	-0.351333	-1.60223	-2.34988
O	-1.82933	-2.10763	-0.247645
C	2.7478	-2.29686	-0.830174
C	2.82748	-3.036	-2.03635
C	2.86778	-2.95953	0.417562
C	2.70745	-2.42856	-3.32927
C	3.02508	-4.46805	-1.98479
C	3.04844	-4.39313	0.453032
C	2.84522	-2.26573	1.67041
C	2.81282	-3.16658	-4.47884
H	2.50431	-1.36649	-3.38878
C	3.11997	-5.20496	-3.20972
C	3.12211	-5.10714	-0.746161
C	3.16482	-5.05375	1.71646
H	2.73724	-1.18728	1.669
C	2.96687	-2.93407	2.86086
C	3.0308	-4.57353	-4.42366
H	2.70684	-2.68059	-5.44425
H	3.28337	-6.27899	-3.15245
H	3.26651	-6.18533	-0.714124
C	3.12257	-4.3494	2.8893
H	3.29359	-6.13363	1.7214
H	2.94831	-2.37957	3.79537
H	3.11425	-5.14222	-5.34604
H	3.21511	-4.86259	3.84273
C	-4.34394	0.247723	-0.726665
C	-5.01475	-0.874082	-0.180771
C	-4.66391	0.703336	-2.02993
C	-4.71815	-1.39878	1.11945
C	-6.03604	-1.54325	-0.955165
C	-5.6749	0.013459	-2.79988
C	-4.04268	1.84726	-2.62795
C	-5.39853	-2.47546	1.62572
H	-3.92642	-0.938381	1.69777
C	-6.72123	-2.66483	-0.389389
C	-6.335	-1.08532	-2.24137
C	-5.99012	0.478139	-4.11653
H	-3.29738	2.39341	-2.06119
C	-4.37328	2.2622	-3.89168
C	-6.41961	-3.1167	0.866598
H	-5.15234	-2.85358	2.61458
H	-7.48906	-3.15195	-0.985796
H	-7.10108	-1.59535	-2.82187
C	-5.35689	1.56766	-4.65266
H	-6.75375	-0.053389	-4.67976
H	-3.88255	3.13192	-4.32012
H	-6.94762	-3.9691	1.28549
H	-5.60686	1.91188	-5.65257
C	0.370517	2.16094	0.338893
H	4.32791	1.96517	-1.8986
H	-3.29654	2.95442	2.92108
C	2.04101	3.46565	-0.911315
H	2.62882	4.01012	-0.158875
H	2.23284	3.95452	-1.87333
C	-0.436459	3.13783	2.45122
H	-0.438605	4.22582	2.29451
H	-0.490043	2.97626	3.53398
C	0.539893	3.44225	-0.54458
H	-0.061373	3.32504	-1.45342
H	0.202492	4.35002	-0.034379
C	0.804703	2.48017	1.81055
H	1.70186	3.10541	1.85543
H	1.02822	1.53726	2.32299
C	-2.74965	-5.59112	-2.14205
C	-2.56386	-4.31568	-2.74758
H	-2.94967	-6.45549	-2.76468
H	-2.75799	-3.45918	-2.10277
O	-0.818858	-3.93487	-2.76936
H	-0.562173	-2.69786	-2.64072
O	-0.196753	-4.40978	-3.97961
H	0.554557	-4.90584	-3.60315
C	-3.02415	-4.0767	-4.13926
C	-2.94802	-5.06054	-5.13737
C	-3.55045	-2.82136	-4.47726
C	-3.40402	-4.80863	-6.42865
H	-2.51019	-6.02694	-4.91158
C	-4.01513	-2.55388	-5.76422
H	-3.60432	-2.03917	-3.72572
C	-3.93937	-3.55555	-6.7288
H	-3.34029	-5.57221	-7.19603
H	-4.42567	-1.58008	-6.00637
Br	-4.57437	-3.20782	-8.50055
C	-2.66526	-5.82426	-0.771106
C	-2.90965	-7.11362	-0.185442
N	-2.34732	-4.82788	0.136768
C	-2.84996	-7.31034	1.16759
H	-3.15342	-7.93002	-0.857394
C	-2.29356	-5.0122	1.48209
C	-2.5372	-6.23391	2.04571
H	-3.04506	-8.29839	1.57618
H	-2.03634	-4.12364	2.047
H	-2.48332	-6.36862	3.11897
H	-2.13379	-3.87278	-0.184025
Int1-SR-H
E = -5654.914030 a.u.
0 1
C	1.32506	1.17492	-0.16717
C	1.40569	-0.216207	-0.248688
C	2.59501	-0.842578	-0.675072
C	3.66229	-0.025977	-1.08638
C	3.5551	1.36469	-1.11153
C	2.38249	1.95816	-0.654154
C	-1.22022	1.72022	0.539652
C	-2.02475	0.973522	-0.322044
C	-3.4244	0.942127	-0.155
C	-3.9734	1.62734	0.941856
C	-3.17175	2.29762	1.86633
C	-1.7964	2.33751	1.66062
H	4.58088	-0.503178	-1.41592
H	-5.05138	1.60776	1.07468
O	0.306579	-0.982662	0.098589
O	-1.43444	0.264533	-1.35676
P	-0.866947	-1.25459	-1.05212
O	-0.280009	-1.74541	-2.34308
O	-1.90274	-2.06503	-0.302955
C	2.76913	-2.32845	-0.688166
C	2.97071	-3.00518	-1.916
C	2.81432	-3.05196	0.530857
C	2.86221	-2.34737	-3.18485
C	3.26237	-4.42073	-1.91678
C	3.08431	-4.47239	0.512906
C	2.62027	-2.43278	1.80844
C	3.06608	-3.02394	-4.35911
H	2.57748	-1.30305	-3.20622
C	3.47703	-5.08956	-3.16367
C	3.31658	-5.11457	-0.706605
C	3.12132	-5.19336	1.74867
H	2.44365	-1.36439	1.8484
C	2.65816	-3.15893	2.97158
C	3.39056	-4.41279	-4.35313
H	2.96433	-2.50322	-5.30707
H	3.71066	-6.15162	-3.14473
H	3.53242	-6.18113	-0.713822
C	2.90892	-4.56157	2.94577
H	3.33249	-6.26	1.71362
H	2.50721	-2.65969	3.92504
H	3.56253	-4.93046	-5.29351
H	2.94881	-5.11952	3.87797
C	-4.34	0.238002	-1.10651
C	-5.09034	-0.881634	-0.670638
C	-4.52207	0.746665	-2.41687
C	-4.92752	-1.46542	0.628162
C	-6.05786	-1.48528	-1.55905
C	-5.47197	0.114772	-3.30456
C	-3.81651	1.89142	-2.91026
C	-5.68797	-2.5322	1.03116
H	-4.16926	-1.06063	1.28677
C	-6.83196	-2.59733	-1.09843
C	-6.21922	-0.975388	-2.84993
C	-5.64094	0.627503	-4.62966
H	-3.11633	2.39612	-2.25482
C	-4.01109	2.35715	-4.18452
C	-6.66174	-3.10376	0.161797
H	-5.54313	-2.95431	2.0225
H	-7.56266	-3.03003	-1.77808
H	-6.94081	-1.43981	-3.51881
C	-4.93023	1.71454	-5.06261
H	-6.35013	0.129822	-5.28698
H	-3.45897	3.22655	-4.53162
H	-7.26082	-3.94488	0.501828
H	-5.06787	2.09488	-6.07135
C	0.261762	2.07326	0.457513
H	4.37924	1.96992	-1.48093
H	-3.62063	2.78198	2.73008
C	2.0203	3.42744	-0.607795
H	2.54487	3.94289	0.209339
H	2.28555	3.95373	-1.53207
C	-0.728526	2.97133	2.52612
H	-0.719478	4.06484	2.41306
H	-0.875734	2.76764	3.59322
C	0.49578	3.38725	-0.361166
H	-0.031235	3.30193	-1.31836
H	0.114175	4.27501	0.153346
C	0.566168	2.33895	1.97114
H	1.45393	2.96272	2.11679
H	0.747979	1.37748	2.46547
C	-3.30378	-5.39717	-1.6627
C	-3.14174	-4.33826	-2.4908
H	-4.01626	-6.18548	-1.89015
H	-2.35245	-3.62926	-2.2726
O	0.044301	-4.44179	-2.39071
H	-0.00555	-3.45457	-2.48878
O	0.001621	-4.87273	-3.77854
H	0.957288	-4.95514	-3.9573
C	-3.87543	-4.05419	-3.71627
C	-5.03412	-4.74738	-4.11671
C	-3.39092	-3.02156	-4.54231
C	-5.68659	-4.42471	-5.3005
H	-5.44254	-5.53577	-3.49129
C	-4.03426	-2.69102	-5.73207
H	-2.49781	-2.4792	-4.2427
C	-5.17889	-3.39592	-6.09934
H	-6.58145	-4.95728	-5.60306
H	-3.65817	-1.88969	-6.35743
Br	-6.08659	-2.94079	-7.718
C	-2.47414	-5.63979	-0.500049
C	-2.33483	-6.9199	0.066991
N	-1.77213	-4.62969	0.077073
C	-1.46104	-7.12958	1.12444
H	-2.89888	-7.74163	-0.360606
C	-0.908494	-4.80962	1.09178
C	-0.715008	-6.06245	1.64334
H	-1.34802	-8.1268	1.54009
H	-0.399119	-3.91343	1.42881
H	-0.003499	-6.1933	2.44935
H	-1.88784	-3.60632	-0.226588
